# Supplementary material for: Brain region-specific altered expression and association of mitochondria-related genes in autism
Source: Mol Autism. 2012 Nov 1;3:12. doi: 10.1186/2040-2392-3-12 (PMC3528421; doi:10.1186/2040-2392-3-12)
Supplement: Additional file 2 — Human Mitochondria RT2ProfilerTMPCR Array: Gene Table. Description of genes included in the array. [file 2040-2392-3-12-S2.xls]

## Sheet: Sheet1
Human Mitochondria RT2 ProfilerTM PCR Array: Gene Table
Position	Unigene	GeneBank	Symbol	Description	Gene Name
A01	Hs.655377	NM_032797	AIFM2	Apoptosis-inducing factor, mitochondrion-associated, 2	AMID, PRG3, RP11-367H5.2
A02	Hs.412433	NM_003977	AIP	Aryl hydrocarbon receptor interacting protein	ARA9, FKBP16, FKBP37, SMTPHN, XAP2
A03	Hs.485139	NM_001188	BAK1	BCL2-antagonist/killer 1	BAK, BAK-LIKE, BCL2L7, CDN1, MGC117255, MGC3887
A04	Hs.467020	NM_014417	BBC3	BCL2 binding component 3	JFY1, PUMA
A05	Hs.150749	NM_000633	BCL2	B-cell CLL/lymphoma 2	Bcl-2
A06	Hs.516966	NM_138578	BCL2L1	BCL2-like 1	BCL-XL, S, BCL2L, BCLX, Bcl-X, DKFZp781P2092, bcl-xL, bcl-xS
A07	Hs.591054	NM_001196	BID	BH3 interacting domain death agonist	FP497, MGC15319, MGC42355
A08	Hs.144873	NM_004052	BNIP3	BCL2/adenovirus E1B 19kDa interacting protein 3	NIP3
A09	Hs.512599	NM_000077	CDKN2A	Cyclin-dependent kinase inhibitor 2A (melanoma, p16, inhibits CDK4)	ARF, CDK4I, CDKN2, CMM2, INK4, INK4a, MLM, MTS1, TP16, p14, p14ARF, p16, p16INK4, p16INK4a, p19
A10	Hs.462278	NM_001303	COX10	COX10 homolog, cytochrome c oxidase assembly protein, heme A: farnesyltransferase (yeast)	-
A11	Hs.356697	NM_173827	COX18	COX18 cytochrome c oxidase assembly homolog (S. cerevisiae)	COX18HS, FLJ38991, MGC126733
A12	Hs.439777	NM_004377	CPT1B	Carnitine palmitoyltransferase 1B (muscle)	CPT1-M, FLJ55729, FLJ58750, KIAA1670, M-CPT1, MCCPT1
B01	Hs.705379	NM_000098	CPT2	Carnitine palmitoyltransferase 2	CPT1, CPTASE
B02	Hs.230601	NM_145261	DNAJC19	DnaJ (Hsp40) homolog, subfamily C, member 19	TIM14, TIMM14
B03	Hs.556296	NM_005690	DNM1L	Dynamin 1-like	DLP1, DRP1, DVLP, DYMPLE, DYNIV-11, FLJ41912, HDYNIV, VPS1
B04	Hs.423968	NM_016068	FIS1	Fission 1 (mitochondrial outer membrane) homolog (S. cerevisiae)	CGI-135, TTC11
B05	Hs.54943	NM_012192	FXC1	Fracture callus 1 homolog (rat)	TIM10B, TIMM10B, Tim9b
B06	Hs.443723	NM_025196	GRPEL1	GrpE-like 1, mitochondrial (E. coli)	FLJ25609, HMGE
B07	Hs.525600	NM_001017963	HSP90AA1	Heat shock protein 90kDa alpha (cytosolic), class A member 1	FLJ31884, HSP86, HSP89A, HSP90A, HSP90N, HSPC1, HSPCA, HSPCAL1, HSPCAL4, HSPN, Hsp89, Hsp90, LAP2
B08	Hs.595053	NM_002156	HSPD1	Heat shock 60kDa protein 1 (chaperonin)	CPN60, GROEL, HLD4, HSP60, HSP65, HuCHA60, SPG13
B09	Hs.502223	NM_144981	IMMP1L	IMP1 inner mitochondrial membrane peptidase-like (S. cerevisiae)	FLJ25059, IMP1, IMP1-LIKE
B10	Hs.655722	NM_032549	IMMP2L	IMP2 inner mitochondrial membrane peptidase-like (S. cerevisiae)	IMP2, IMP2-LIKE
B11	Hs.368084	NM_133259	LRPPRC	Leucine-rich PPR-motif containing	CLONE-23970, GP130, LRP130, LSFC
B12	Hs.478383	NM_033540	MFN1	Mitofusin 1	DKFZp762F247, FLJ20693, MGC41806, hfzo1, hfzo2
C01	Hs.376681	NM_014874	MFN2	Mitofusin 2	CMT2A, CMT2A2, CPRP1, HSG, KIAA0214, MARF
C02	Hs.507498	NM_005932	MIPEP	Mitochondrial intermediate peptidase	HMIP, MIP
C03	Hs.656547	NM_018116	MSTO1	Misato homolog 1 (Drosophila)	DKFZp686B1757, DKFZp686I01261, FLJ10504, LST005, MST, RP11-29H23.3
C04	Hs.470728	NM_006554	MTX2	Metaxin 2	MGC111067
C05	Hs.521461	NM_006158	NEFL	Neurofilament, light polypeptide	CMT1F, CMT2E, FLJ53642, NF-L, NF68, NFL
C06	Hs.594504	NM_130837	OPA1	Optic atrophy 1 (autosomal dominant)	FLJ12460, KIAA0567, MGM1, NPG, NTG, largeG
C07	Hs.96	NM_021127	PMAIP1	Phorbol-12-myristate-13-acetate-induced protein 1	APR, NOXA
C08	Hs.655325	NM_018307	RHOT1	Ras homolog gene family, member T1	ARHT1, FLJ11040, FLJ12633, MIRO-1
C09	Hs.513242	NM_138769	RHOT2	Ras homolog gene family, member T2	ARHT2, C16orf39, MIRO-2, RASL
C10	Hs.523718	NM_006142	SFN	Stratifin	YWHAS
C11	Hs.136309	NM_016009	SH3GLB1	SH3-domain GRB2-like endophilin B1	Bif-1, CGI-61, KIAA0491, dJ612B15.2
C12	Hs.111024	NM_005984	SLC25A1	Solute carrier family 25 (mitochondrial carrier; citrate transporter), member 1	CTP, SLC20A3
D01	Hs.548187	NM_012140	SLC25A10	Solute carrier family 25 (mitochondrial carrier; dicarboxylate transporter), member 10	DIC
D02	Hs.470608	NM_003705	SLC25A12	Solute carrier family 25 (mitochondrial carrier, Aralar), member 12	AGC1, ARALAR
D03	Hs.489190	NM_014251	SLC25A13	Solute carrier family 25, member 13 (citrin)	ARALAR2, CITRIN, CTLN2
D04	Hs.194686	NM_003951	SLC25A14	Solute carrier family 25 (mitochondrial carrier, brain), member 14	BMCP1, MGC149543, UCP5
D05	Hs.646645	NM_014252	SLC25A15	Solute carrier family 25 (mitochondrial carrier; ornithine transporter) member 15	D13S327, HHH, ORC1, ORNT1
D06	Hs.180408	NM_152707	SLC25A16	Solute carrier family 25 (mitochondrial carrier; Graves disease autoantigen), member 16	D10S105E, GDA, GDC, HGT.1, MGC39851, ML7, hML7
D07	Hs.474938	NM_006358	SLC25A17	Solute carrier family 25 (mitochondrial carrier; peroxisomal membrane protein, 34kDa), member 17	PMP34
D08	Hs.514470	NM_021734	SLC25A19	Solute carrier family 25 (mitochondrial thiamine pyrophosphate carrier), member 19	DNC, MCPHA, MUP1, TPC
D09	Hs.97647	NM_031947	SLC25A2	Solute carrier family 25 (mitochondrial carrier; ornithine transporter) member 2	MGC119151, MGC119153, ORC2, ORNT2
D10	Hs.13845	NM_000387	SLC25A20	Solute carrier family 25 (carnitine/acylcarnitine translocase), member 20	CAC, CACT
D11	Hs.651384	NM_030631	SLC25A21	Solute carrier family 25 (mitochondrial oxodicarboxylate carrier), member 21	MGC126570, ODC, ODC1
D12	Hs.99486	NM_024698	SLC25A22	Solute carrier family 25 (mitochondrial carrier: glutamate), member 22	FLJ13044, GC1
E01	Hs.356231	NM_024103	SLC25A23	Solute carrier family 25 (mitochondrial carrier; phosphate carrier), member 23	APC2, MCSC2, MGC2615, SCaMC-3
E02	Hs.656870	NM_013386	SLC25A24	Solute carrier family 25 (mitochondrial carrier; phosphate carrier), member 24	APC1, DKFZp586G0123, SCAMC-1
E03	Hs.5476	NM_052901	SLC25A25	Solute carrier family 25 (mitochondrial carrier; phosphate carrier), member 25	KIAA1896, MCSC, MGC105138, MGC119514, MGC119515, MGC119516, MGC119517, PCSCL, RP11-395P17.4, SCAMC-2
E04	Hs.40510	NM_004277	SLC25A27	Solute carrier family 25, member 27	FLJ33552, UCP4
E05	Hs.290404	NM_002635	SLC25A3	Solute carrier family 25 (mitochondrial carrier; phosphate carrier), member 3	OK, SW-cl.48, PHC
E06	Hs.591230	NM_001010875	SLC25A30	Solute carrier family 25, member 30	KMCP1
E07	Hs.149030	NM_031291	SLC25A31	Solute carrier family 25 (mitochondrial carrier; adenine nucleotide translocator), member 31	AAC4, ANT4, DKFZp434N1235, SFEC35kDa
E08	Hs.596025	NM_016612	SLC25A37	Solute carrier family 25, member 37	HT015, MFRN, MSC, MSCP, PRO1278, PRO1584, PRO2217
E09	Hs.246506	NM_001151	SLC25A4	Solute carrier family 25 (mitochondrial carrier; adenine nucleotide translocator), member 4	AAC1, ANT, ANT1, PEO2, PEO3, T1
E10	Hs.632282	NM_001152	SLC25A5	Solute carrier family 25 (mitochondrial carrier; adenine nucleotide translocator), member 5	2F1, AAC2, ANT2, T2, T3
E11	Hs.443914	NM_000454	SOD1	Superoxide dismutase 1, soluble	ALS, ALS1, IPOA, SOD, homodimer
E12	Hs.487046	NM_000636	SOD2	Superoxide dismutase 2, mitochondrial	IPO-B, MNSOD, Mn-SOD
F01	Hs.77628	NM_006804	STARD3	StAR-related lipid transfer (START) domain containing 3	CAB1, FLJ41370, MLN64, es64
F02	Hs.409911	NM_000116	TAZ	Tafazzin	BTHS, CMD3A, EFE, EFE2, FLJ27390, G4.5, LVNCX, Taz1, XAP-2
F03	Hs.235750	NM_012456	TIMM10	Translocase of inner mitochondrial membrane 10 homolog (yeast)	TIM10, TIM10A
F04	Hs.20716	NM_006335	TIMM17A	Translocase of inner mitochondrial membrane 17 homolog A (yeast)	TIM17, TIM17A
F05	Hs.30570	NM_005834	TIMM17B	Translocase of inner mitochondrial membrane 17 homolog B (yeast)	DXS9822, JM3, TIM17B
F06	Hs.592108	NM_013337	TIMM22	Translocase of inner mitochondrial membrane 22 homolog (yeast)	TEX4, TIM22
F07	Hs.524308	NM_006327	TIMM23	Translocase of inner mitochondrial membrane 23 homolog (yeast)	MGC22767, PRO1197, TIM23
F08	Hs.465784	NM_006351	TIMM44	Translocase of inner mitochondrial membrane 44 homolog (yeast)	DKFZp686H05241, TIM44
F09	Hs.590956	NM_001001563	TIMM50	Translocase of inner mitochondrial membrane 50 homolog (S. cerevisiae)	MGC102733, TIM50, TIM50L
F10	Hs.447877	NM_004085	TIMM8A	Translocase of inner mitochondrial membrane 8 homolog A (yeast)	DDP, DDP1, DFN1, MGC12262, MTS, TIM8
F11	Hs.279915	NM_012459	TIMM8B	Translocase of inner mitochondrial membrane 8 homolog B (yeast)	DDP2, FLJ21744, MGC102866, MGC117373, TIM8B
F12	Hs.440525	NM_012460	TIMM9	Translocase of inner mitochondrial membrane 9 homolog (yeast)	TIM9, TIM9A
G01	Hs.533192	NM_014765	TOMM20	Translocase of outer mitochondrial membrane 20 homolog (yeast)	KIAA0016, MAS20, MGC117367, MOM19, TOM20
G02	Hs.595072	NM_020243	TOMM22	Translocase of outer mitochondrial membrane 22 homolog (yeast)	1C9-2, MST065, MSTP065, TOM22
G03	Hs.517066	NM_006809	TOMM34	Translocase of outer mitochondrial membrane 34	HTOM34P, TOM34, URCC3
G04	Hs.655909	NM_006114	TOMM40	Translocase of outer mitochondrial membrane 40 homolog (yeast)	C19orf1, D19S1177E, PER-EC1, PEREC1, TOM40
G05	Hs.321653	NM_032174	TOMM40L	Translocase of outer mitochondrial membrane 40 homolog (yeast)-like	FLJ12770, RP11-297K8.10, TOMM40B
G06	Hs.227253	NM_014820	TOMM70A	Translocase of outer mitochondrial membrane 70 homolog A (S. cerevisiae)	FLJ90470
G07	Hs.654481	NM_000546	TP53	Tumor protein p53	FLJ92943, LFS1, TRP53, p53
G08	Hs.202	NM_000714	TSPO	Translocator protein (18kDa)	BZRP, DBI, IBP, MBR, PBR, PKBS, PTBR, mDRC, pk18
G09	Hs.249211	NM_021833	UCP1	Uncoupling protein 1 (mitochondrial, proton carrier)	SLC25A7, UCP
G10	Hs.80658	NM_003355	UCP2	Uncoupling protein 2 (mitochondrial, proton carrier)	BMIQ4, SLC25A8, UCPH
G11	Hs.101337	NM_003356	UCP3	Uncoupling protein 3 (mitochondrial, proton carrier)	SLC25A9
G12	Hs.172791	NM_004182	UXT	Ubiquitously-expressed transcript	ART-27
H01	Hs.534255	NM_004048	B2M	Beta-2-microglobulin	-
H02	Hs.412707	NM_000194	HPRT1	Hypoxanthine phosphoribosyltransferase 1	HGPRT, HPRT
H03	Hs.523185	NM_012423	RPL13A	Ribosomal protein L13a	-
H04	Hs.592355	NM_002046	GAPDH	Glyceraldehyde-3-phosphate dehydrogenase	G3PD, GAPD, MGC88685
H05	Hs.520640	NM_001101	ACTB	Actin, beta	PS1TP5BP1
H06	N/A	SA_00105	HGDC	Human Genomic DNA Contamination	HIGX1A
H07	N/A	SA_00104	RTC	Reverse Transcription Control	RTC
H08	N/A	SA_00104	RTC	Reverse Transcription Control	RTC
H09	N/A	SA_00104	RTC	Reverse Transcription Control	RTC
H10	N/A	SA_00103	PPC	Positive PCR Control	PPC
H11	N/A	SA_00103	PPC	Positive PCR Control	PPC
H12	N/A	SA_00103	PPC	Positive PCR Control	PPC
